# Supplementary material for: MRGPRX4 is a bile acid receptor for human cholestatic itch
Source: eLife. 2019 Sep 10;8:e48431. doi: 10.7554/eLife.48431 (PMC6773440; doi:10.7554/eLife.48431)
Supplement: Supplementary file 1. [file elife-48431-supp1.xlsx]

## Sheet: Sheet1
Rank	gene	DRG/All	Rank	gene	DRG/All	Rank	gene	DRG/All	Rank	gene	DRG/All
1	LOC401164	1	84	TMEM72	0.678868	167	PLA2G3	0.595655	250	AFAP1L2	0.538112
2	LOC645591	1	85	ADAMTS16	0.676076	168	CCL1	0.593865	251	PDZD7	0.537672
3	MIR1250	1	86	SNORA70B	0.676049	169	KCND1	0.592042	252	GNG3	0.537198
4	MIR1914	1	87	MIR630	0.675416	170	COL22A1	0.589864	253	GJC3	0.537137
5	MIR3188	1	88	SYT6	0.675317	171	OR2L1P	0.584857	254	CRYGD	0.536918
6	MIR572	1	89	OR2T33	0.672467	172	RDH12	0.584443	255	SNORD116-20	0.536496
7	MIR659	1	90	OTOP3	0.670693	173	FMO1	0.584112	256	RAB3D	0.536493
8	MIR92B	1	91	BMP8B	0.667334	174	NRG1	0.584108	257	CPEB1	0.536268
9	MSGN1	1	92	ISL2	0.666965	175	OR7E102P	0.584031	258	IFITM5	0.535813
10	OR10A4	1	93	ENTPD2	0.666311	176	LOC647012	0.58277	259	CYP2W1	0.535569
11	OR2M4	1	94	LOC644145	0.66598	177	AHNAK2	0.582729	260	PODNL1	0.534417
12	OR4H6P	1	95	FAM19A3	0.664307	178	REEP1	0.581521	261	KIF3C	0.533704
13	OR56B2P	1	96	OR2T12	0.663876	179	STMN2	0.581209	262	ADAMTSL1	0.533617
14	P2RX6P	1	97	FGFBP3	0.662806	180	LOC100288346	0.580918	263	BCAN	0.533548
15	OR4N5	0.99848	98	TUSC5	0.662448	181	TSPAN11	0.580866	264	DPYSL5	0.531341
16	OR13C9	0.979881	99	CHRNA9	0.658314	182	CD1E	0.580171	265	HKDC1	0.530754
17	SNORD87	0.979079	100	OTOF	0.658071	183	PTPN20B	0.580094	266	CLEC2L	0.529789
18	MIR324	0.937452	101	ANGPTL7	0.657648	184	HTR3A	0.580045	267	DISP2	0.528796
19	DYTN	0.931718	102	SHOX2	0.656596	185	NMB	0.579382	268	DHH	0.528634
20	CRYGB	0.923283	103	SLC18A3	0.655403	186	PCDH8	0.578622	269	MAP7D2	0.527888
21	OR2M3	0.898301	104	CALCA	0.655275	187	AQP12B	0.578119	270	LOC100289511	0.527759
22	GPR139	0.887295	105	PLEKHD1	0.654856	188	OR2A13P	0.576553	271	SLC10A2	0.527567
23	MRGPRX4	0.886231	106	POU4F1	0.651867	189	HMX1	0.575428	272	HSPA12A	0.527492
24	SNORD91A	0.886133	107	NPPB	0.651131	190	BTNL2	0.575408	273	CYP4F24P	0.5273
25	NOTO	0.881112	108	IL31RA	0.650571	191	ADIPOQ	0.575364	274	RPL21P28	0.526022
26	KRT32	0.87808	109	DEFB130	0.649899	192	TMEM63C	0.574665	275	B4GALNT1	0.525269
27	NCRNA00052	0.866551	110	LOC100133267	0.649899	193	PRIMA1	0.571798	276	CD1A	0.525266
28	OR7E89P	0.863122	111	SCN11A	0.649451	194	OR7E163P	0.571333	277	AATK	0.52491
29	HCRT	0.860073	112	GRIK3	0.648947	195	CHRNA7	0.570641	278	RXRG	0.524907
30	MIR3907	0.856538	113	FAM70A	0.648654	196	EXTL1	0.568242	279	CRYBA2	0.522818
31	OR2M1P	0.851937	114	AMIGO3	0.647076	197	CLDN22	0.567881	280	KCNA10	0.52214
32	MRGPRX1	0.829073	115	LOC574538	0.64675	198	SCN4B	0.567166	281	SYT2	0.521416
33	MRGPRD	0.807104	116	OR7E130P	0.64628	199	CPNE6	0.566659	282	TSPAN10	0.520776
34	NEFH	0.798769	117	TAC1	0.644874	200	SYNGR3	0.566343	283	SNORD116-21	0.520226
35	MRGPRE	0.792624	118	BET3L	0.644044	201	MIR339	0.565304	284	INSRR	0.520111
36	P2RX3	0.78577	119	SFRP4	0.643477	202	GGT8P	0.563443	285	TUBB2A	0.520029
37	PSMB11	0.785233	120	NEFM	0.642297	203	CHRM4	0.562855	286	C18orf42	0.519952
38	CST4	0.772759	121	POU4F2	0.641207	204	HOXC6	0.562729	287	RESP18	0.518728
39	HOXB8	0.771758	122	MAST1	0.637419	205	LOC100130298	0.562323	288	PCDHAC1	0.518702
40	POU4F3	0.769969	123	NGFR	0.637416	206	LPAR3	0.562273	289	FLJ42875	0.518225
41	SNAR-B1	0.769959	124	TUBB3	0.636746	207	FLJ42969	0.561141	290	OR2T32P	0.517729
42	SNAR-B2	0.769959	125	KCNH6	0.635586	208	SLC2A6	0.560924	291	FCRLB	0.51697
43	FOSB	0.758402	126	VSTM5	0.635409	209	FGF22	0.560583	292	TMEM183B	0.516941
44	LCTL	0.757077	127	MPZ	0.634426	210	GRM4	0.56021	293	THY1	0.515457
45	TMEM132E	0.75394	128	OR1H1P	0.632859	211	FOXD3	0.560014	294	FGF13	0.515436
46	BHLHA9	0.750498	129	LOC149134	0.630883	212	NKAIN4	0.559807	295	LOC646329	0.514136
47	SCGB1C1	0.743918	130	AQP12A	0.626563	213	LCNL1	0.55897	296	LOC100129726	0.514048
48	NTRK1	0.74381	131	KCTD8	0.625096	214	TLX2	0.558831	297	SLITRK2	0.513993
49	BARHL1	0.742384	132	TMEM233	0.622786	215	LOC100130275	0.558504	298	SHISA3	0.513803
50	PRDM12	0.742233	133	LOC284233	0.622388	216	PDE6H	0.557854	299	TMC3	0.51324
51	FRMPD1	0.737701	134	TMPRSS5	0.621243	217	FOXS1	0.557611	300	P2RY12	0.512433
52	OR2T8	0.737575	135	ANKRD33	0.620878	218	CHST8	0.557366	301	PRRG3	0.511376
53	AVIL	0.736178	136	CHRNA6	0.61814	219	F2RL2	0.55643	302	MICALL2	0.511224
54	TRIM67	0.735891	137	EPN3	0.618053	220	MIR1247	0.555936	303	COL27A1	0.510982
55	NBPF24	0.734443	138	LIPM	0.61656	221	GPR149	0.554749	304	SLC13A1	0.510779
56	DRGX	0.727061	139	NBPF11	0.614983	222	EMILIN3	0.553999	305	CHRNB3	0.510578
57	TMEM179	0.71921	140	KANK4	0.614539	223	TMEFF2	0.552725	306	FKBP1B	0.510419
58	GFRA3	0.718794	141	OR13C5	0.614487	224	HOXC4	0.551536	307	CCL3L3	0.510404
59	NEFL	0.718277	142	SPDYE2	0.613555	225	SLC3A1	0.55152	308	PCBP3	0.509411
60	OR11H2	0.717554	143	PCDHAC2	0.612219	226	MMD2	0.550776	309	KCNA6	0.509148
61	CER1	0.715341	144	PLD4	0.61201	227	COL28A1	0.549804	310	GSTT2B	0.508352
62	MIR570	0.714877	145	LOC100329108	0.610857	228	OR2W3	0.549587	311	FXYD7	0.50826
63	SHH	0.712485	146	TRPV1	0.609904	229	PCSK2	0.548996	312	C2orf66	0.508184
64	STAC	0.712112	147	HOXD1	0.609765	230	MIXL1	0.54765	313	OR7E59P	0.507997
65	MIR770	0.710033	148	OR56B4	0.609411	231	CADM3	0.546062	314	MOS	0.507623
66	FLJ46446	0.70168	149	TLX3	0.608574	232	BEAN1	0.545623	315	C17orf99	0.507553
67	LOC727677	0.699498	150	PROKR2	0.608263	233	LOC645431	0.545435	316	PRSS35	0.50752
68	CCDC140	0.698494	151	KCNG4	0.607665	234	IMPDH1	0.545368	317	AURKB	0.507264
69	PIRT	0.696408	152	NPSR1	0.606871	235	CLDN19	0.544253	318	LOC100130148	0.506695
70	VAT1L	0.696172	153	EGFL8	0.60651	236	LOC200726	0.543618	319	LRRTM1	0.506602
71	KRT75	0.695625	154	FZD2	0.606137	237	FABP7	0.543053	320	HOXA6	0.506515
72	HHLA1	0.694759	155	SNORD125	0.605406	238	FAM90A10	0.542924	321	CYP1A1	0.506421
73	RET	0.689892	156	TSHB	0.604485	239	LOC440300	0.542593	322	PTPRN	0.506174
74	GSX1	0.686725	157	KRT14	0.604205	240	MIA	0.542281	323	LOC100130954	0.504089
75	SCN10A	0.686682	158	RASA4	0.604001	241	PRG1	0.542052	324	C17orf102	0.503864
76	INSC	0.686301	159	GLRA4	0.603435	242	LRRC16B	0.541817	325	C1orf130	0.503527
77	KCNK18	0.685794	160	CHAT	0.603272	243	TRPV3	0.541217	326	COL5A3	0.503479
78	OR2L13	0.685291	161	C13orf36	0.602991	244	VAMP1	0.540486	327	FBXO2	0.503395
79	PRPH	0.684947	162	TTTY22	0.601917	245	ISL1	0.539631	328	OR6B2	0.502197
80	LOC441617	0.684615	163	POLR3G	0.600991	246	L1CAM	0.539624	329	MATN2	0.502072
81	SPTBN5	0.68453	164	TTC24	0.600381	247	CHRFAM7A	0.539191	330	SLC17A6	0.501425
82	SNORD123	0.683412	165	PRX	0.597844	248	GPR83	0.539	331	CYSLTR2	0.501326
83	CALCB	0.681903	166	LOC285401	0.597097	249	LOC100129931	0.538773	332	B4GALNT4	0.500835
