# Supplementary material for: MRGPRX4 is a bile acid receptor for human cholestatic itch
Source: eLife. 2019 Sep 10;8:e48431. doi: 10.7554/eLife.48431 (PMC6773440; doi:10.7554/eLife.48431)
Supplement: Supplementary file 2. — Red labeled genes are candidate GPCRs that are highly expressed in human DRG. The blue labeled gene is TGR5. [file elife-48431-supp2.xlsx]

## Sheet: Sheet1
Rank	GPCR	DRG/All	Rank	GPCR	DRG/All	Rank	GPCR	DRG/All	Rank	GPCR	DRG/All	Rank	GPCR	DRG/All
1	GPR139	0.887295	75	UTS2R	0.23727	149	BAI2	0.131949	223	GPRC5B	0.0647972	298	GPR39	0.0165769
2	MRGPRX4	0.886231	76	HTR1B	0.235447	150	HTR1F	0.131425	224	GPR125	0.0621983	299	TSHR	0.0147621
3	MRGPRX1	0.829073	77	CXCR3	0.235368	151	P2RY11	0.1314	225	ADRA2B	0.0618122	300	HCAR3	0.0144184
4	MRGPRD	0.807104	78	OPRL1	0.233487	152	ADORA1	0.131139	226	F2R	0.0599403	301	RXFP1	0.0121557
5	MRGPRE	0.792624	79	GABBR1	0.229056	153	GPR45	0.129351	227	GPR88	0.0583954	302	CHRM5	0.0109568
6	PROKR2	0.608263	80	PTGER3	0.227755	154	GPR12	0.128952	228	GPR84	0.0544257	303	FFAR2	0.0108397
7	NPSR1	0.606871	81	LPHN3	0.222098	155	ADRA2C	0.127804	229	GRM2	0.0543867	304	GPR182	0.010009
8	FZD2	0.606137	82	CELSR2	0.220978	156	LPAR6	0.127375	230	RHOD	0.0535318	305	CXCR1	0.00944859
9	CHRM4	0.562855	83	GPR132	0.219255	157	PTGER1	0.125551	231	ADCYAP1R1	0.0530642	306	GPR97	0.00810247
10	LPAR3	0.562273	84	GPR56	0.214222	158	LPAR2	0.125446	232	GPR22	0.0522777	307	CXCR2	0.00672279
11	GRM4	0.56021	85	PTGER2	0.213894	159	ADRB2	0.123374	233	GPR135	0.0515513	308	F2RL3	0.00589731
12	F2RL2	0.55643	86	GPR61	0.210444	160	HTR4	0.12274	234	CHRM3	0.0504181	309	NTSR1	0.00484936
13	GPR149	0.554749	87	GPR64	0.209463	161	ADORA2B	0.12195	235	FPR1	0.0504089	310	GRM3	0.00441472
14	GPR83	0.539	88	BDKRB2	0.208675	162	GPR75	0.118943	236	SSTR3	0.050076	311	GRM5	0.00389238
15	P2RY12	0.512433	89	GPR142	0.208013	163	TGR5	0.116633	237	GPR15	0.049873	312	S1PR5	0.00173828
16	CYSLTR2	0.501326	90	P2RY1	0.207097	164	CRCP	0.116159	238	S1PR4	0.049052	313	ADRB3	0
17	HTR1D	0.488936	91	GPR98	0.203846	165	GPR176	0.114346	239	LPHN2	0.0486094	314	AGTR2	0
18	GPR114	0.486971	92	PTGER4	0.198677	166	NMUR1	0.114249	240	OXTR	0.0485051	315	AVPR1B	0
19	GPR173	0.481835	93	GPR152	0.195846	167	MCHR1	0.113984	241	FZD9	0.048356	316	BRS3	0
20	CCKAR	0.478213	94	HCAR1	0.194107	168	GNRHR	0.111994	242	GPR52	0.0474499	317	CCR3	0
21	MC5R	0.460605	95	LTB4R	0.192105	169	S1PR2	0.11121	243	GPR55	0.0467201	318	CCR7	0
22	OPRK1	0.457269	96	LPHN1	0.191807	170	GPR183	0.110233	244	GPR113	0.046666	319	CCR8	0
23	GPR35	0.456901	97	GPR133	0.191171	171	HTR6	0.109809	245	CCRL2	0.0459602	320	CNR2	0
24	FFAR1	0.446837	98	P2RY6	0.187607	172	FZD6	0.107031	246	GPR179	0.0457183	321	DRD3	0
25	CX3CR1	0.44542	99	GNRHR2	0.187255	173	ADORA2A	0.103599	247	ADRA1B	0.0448015	322	FPR2	0
26	FZD8	0.440622	100	GPR34	0.187219	174	GPR25	0.102022	248	CELSR1	0.0441931	323	GALR3	0
27	GPR27	0.439721	101	GPR126	0.185386	175	P2RY2	0.101868	249	APLNR	0.0439444	324	GHRHR	0
28	LGR5	0.436409	102	RXFP3	0.184063	176	GPR65	0.101625	250	GRM6	0.0431655	325	GHSR	0
29	QRFPR	0.434301	103	NPY5R	0.184056	177	GPRC5C	0.100922	251	GPR160	0.0431138	326	GPR101	0
30	GPR128	0.426206	104	HTR5A	0.17936	178	C5AR1	0.0982537	252	GIPR	0.0430131	327	GPR110	0
31	LHCGR	0.425004	105	GPR153	0.179339	179	FZD3	0.0978461	253	GPR116	0.0429301	328	GPR112	0
32	OPRD1	0.41566	106	CXCR4	0.179317	180	PTGIR	0.0973439	254	GPR141	0.0428422	329	GPR119	0
33	PTGFR	0.405308	107	GPR19	0.178906	181	P2RY8	0.0956349	255	HTR1E	0.0427216	330	GPR144	0
34	MRGPRX3	0.378613	108	CRHR1	0.1772	182	GPR174	0.0945683	256	GPR62	0.042546	331	GPR148	0
35	MAS1L	0.378238	109	CCR2	0.174185	183	PTH2R	0.0941937	257	CCR4	0.0409674	332	GPR150	0
36	NPFFR2	0.376574	110	GPR17	0.173107	184	GPR3	0.09328	258	NMUR2	0.0406543	333	GPR151	0
37	GPR37L1	0.37266	111	GPR50	0.172851	185	GPR26	0.092272	259	HTR2A	0.0400102	334	GPR31	0
38	DRD2	0.368498	112	CASR	0.17158	186	GRM8	0.0915229	260	GPR123	0.0385813	335	GPR32	0
39	GPR161	0.360263	113	TBXA2R	0.170265	187	EMR4P	0.0909898	261	CHRM1	0.0385092	336	GPR6	0
40	PTGDR	0.349814	114	HRH4	0.16744	188	NMBR	0.0899638	262	GPR4	0.0377737	337	GPR78	0
41	P2RY14	0.334854	115	CCR6	0.167222	189	CXCR6	0.0893627	263	GPR21	0.037349	338	GPR87	0
42	NPFFR1	0.329362	116	AVPR2	0.167128	190	TAS1R3	0.0883899	264	PPYR1	0.0369774	339	GPRC5D	0
43	GRM7	0.325605	117	CYSLTR1	0.166105	191	CCR5	0.0881402	265	ELTD1	0.03638	340	GPRC6A	0
44	HRH1	0.320273	118	GPR115	0.164962	192	GPR77	0.087416	266	EMR1	0.035797	341	HCRTR1	0
45	CRHR2	0.316731	119	CALCR	0.160585	193	FZD4	0.086995	267	FZD5	0.0333342	342	HTR1A	0
46	FZD1	0.312576	120	GPR68	0.15942	194	SSBP1	0.0855977	268	LTB4R2	0.0327136	343	KISS1R	0
47	SSTR4	0.311342	121	TRIM5	0.157938	195	CCRL1	0.0847584	269	HCAR2	0.0323975	344	LPAR4	0
48	GPR124	0.304782	122	TACR1	0.157026	196	DRD1	0.0845026	270	CALCRL	0.0319225	345	MC2R	0
49	BAI1	0.304231	123	O3FAR1	0.156786	197	MC4R	0.0831811	271	F2RL1	0.0316293	346	MC3R	0
50	CCR10	0.303812	124	CCKBR	0.156428	198	SSTR2	0.0821829	272	AVPR1A	0.031218	347	MCHR2	0
51	LPAR5	0.298126	125	HRH3	0.155773	199	GPR162	0.0816718	273	GPR37	0.0284232	348	MLNR	0
52	LPAR1	0.29445	126	GLP1R	0.155582	200	MTNR1A	0.0813869	274	S1PR1	0.0281826	349	MRGPRG	0
53	DRD4	0.292976	127	GPR82	0.155304	201	CCBP2	0.079918	275	TACR2	0.0278904	350	MRGPRX2	0
54	PROKR1	0.290915	128	GPR20	0.154504	202	CCR1	0.0796676	276	SUCNR1	0.0271382	351	MTNR1B	0
55	BAI3	0.287922	129	CMKLR1	0.153566	203	HRH2	0.0790146	277	GPR1	0.0256472	352	NPBWR1	0
56	ADRA1D	0.286656	130	CXCR7	0.150698	204	BDKRB1	0.0776323	278	CHRM2	0.0252044	353	NPBWR2	0
57	GALR1	0.284532	131	C3AR1	0.1498	205	DARC	0.0765846	279	GRM1	0.0250311	354	NPY2R	0
58	FZD7	0.281658	132	S1PR3	0.148518	206	GPR111	0.0759161	280	HTR2C	0.0246052	355	OPN5	0
59	GPR156	0.280565	133	GPR85	0.14726	207	ADORA3	0.0753572	281	LGR6	0.0244261	356	P2RY10	0
60	P2RY13	0.273527	134	PTAFR	0.147155	208	OXGR1	0.0730715	282	EMR3	0.0244182	357	PRLHR	0
61	CCR9	0.272619	135	Tpra1	0.146794	209	GRPR	0.0724189	283	GPR18	0.0239946	358	RXFP2	0
62	SMO	0.270257	136	NPY1R	0.144422	210	MRGPRF	0.0724083	284	GLP2R	0.0239765	359	RXFP4	0
63	P2RY4	0.266051	137	OXER1	0.143164	211	HCRTR2	0.0708878	285	AGTR1	0.0235947	360	SSTR5	0
64	GABBR2	0.261999	138	OPN3	0.142778	212	CNR1	0.0703517	286	FSHR	0.0234511	361	TAAR3	0
65	FZD10	0.260467	139	Gpr137	0.142105	213	MAS1	0.0702171	287	Gpr143	0.0232483	362	TAAR5	0
66	EDNRB	0.259001	140	EDNRA	0.140426	214	OPRM1	0.0701402	288	ADRB1	0.0230091	363	TAAR6	0
67	MC1R	0.258109	141	GPR157	0.139825	215	C17orf103	0.0701084	289	VIPR1	0.0227703	364	TAAR8	0
68	CELSR3	0.25723	142	GPR146	0.13852	216	CD97	0.0695224	290	VIPR2	0.0222805	365	TACR3	0
69	ADRA2A	0.251866	143	GPER	0.137363	217	NTSR2	0.0670592	291	HTR2B	0.0213817	366	TAS1R2	0
70	DRD5	0.248842	144	GPR63	0.135648	218	FFAR3	0.0662082	292	CXCR5	0.0196679	367	TRHR	0
71	LGR4	0.241739	145	TAS1R1	0.134113	219	SCTR	0.066077	293	ADRA1A	0.018704	368	XCR1	0
72	HTR7	0.24131	146	NPY6R	0.133998	220	SSTR1	0.0658308	294	GPRC5A	0.0182904
73	GPR158	0.240166	147	PTH1R	0.133988	221	EMR2	0.0655136	295	GALR2	0.0176994
74	Gpr107	0.239924	148	FPR3	0.132603	222	GCGR	0.0650517	296	GPR171	0.0173469
